# Supplementary material for: Analysis of G-Quadruplex-Forming Sequences in Drought Stress-Responsive Genes, and Synthesis Genes of Phenolic Compounds in Arabidopsis thaliana
Source: Life (Basel). 2023 Jan 10;13(1):199. doi: 10.3390/life13010199 (PMC9865073; doi:10.3390/life13010199)
Supplement: Supplementary file 1 [file life-13-00199-s001.zip › Supplementary Table S1.xlsx]

## Sheet: Supplementary Table S1 readme
Supplementary Table S1: PQS counts and frequencies in analyzed gene sets. This Supplementary material contains 5 lists designated from L1 to L4. List L1 contains PQS counts and frequencies in drought-responsive genes. List L2 contains PQS counts and frequencies in phenolic compounds biosynthesis gene set. List L3 contains PQS counts and frequencies in the set of housekeeping genes. List L4 contai…

## Sheet: L1.results_drought
title	gene_id	ncbi_chromosome	organism	nucleic_count	length	length+1000	gc_count	result count	result_count+1000	frequency	frequency+1000
AAO3	817257	NC_003071.7	Arabidopsis thaliana	{'T': 2786, 'G': 1721, 'A': 2687, 'C': 1530}	6724	8724	3251	1	1	0.148721	0.114626
ABA3	838224	NC_003070.9	Arabidopsis thaliana	{'T': 2738, 'G': 1575, 'A': 2408, 'C': 1398}	6119	8119	2973	0	5	0	0.615839
ABCC4	819392	NC_003071.7	Arabidopsis thaliana	{'T': 2463, 'G': 1565, 'A': 2231, 'C': 1691}	5950	7950	3256	3	3	0.504202	0.377358
ABCG22	830541	NC_003076.8	Arabidopsis thaliana	{'T': 2153, 'G': 1327, 'A': 2410, 'C': 1422}	5312	7312	2749	2	2	0.376506	0.273523
ABCG25	843527	NC_003070.9	Arabidopsis thaliana	{'T': 2441, 'G': 1292, 'A': 2746, 'C': 1376}	5855	7855	2668	2	2	0.341588	0.254615
ABCG40	838122	NC_003070.9	Arabidopsis thaliana	{'T': 2460, 'G': 1704, 'A': 2654, 'C': 1651}	6469	8469	3355	0	0	0	0
ABF3	829547	NC_003075.7	Arabidopsis thaliana	{'T': 1578, 'G': 1044, 'A': 1466, 'C': 864}	2952	4952	1908	2	2	0.677507	0.403877
ABF4	821463	NC_003074.8	Arabidopsis thaliana	{'T': 1627, 'G': 1008, 'A': 1516, 'C': 931}	3082	5082	1939	2	3	0.648929	0.590319
ABH1	815840	NC_003071.7	Arabidopsis thaliana	{'T': 2841, 'G': 1508, 'A': 2416, 'C': 1418}	6183	8183	2926	0	1	0	0.122205
ABI1	828714	NC_003075.7	Arabidopsis thaliana	{'T': 1411, 'G': 738, 'A': 1431, 'C': 882}	2462	4462	1620	3	3	1.21852	0.672344
ABI2	835809	NC_003076.8	Arabidopsis thaliana	{'T': 1601, 'G': 857, 'A': 1345, 'C': 707}	2510	4510	1564	0	0	0	0
ABO1	831213	NC_003076.8	Arabidopsis thaliana	{'T': 2183, 'G': 1262, 'A': 2205, 'C': 1659}	5309	7309	2921	2	4	0.376719	0.54727
ACS7	828726	NC_003075.7	Arabidopsis thaliana	{'T': 1282, 'G': 710, 'A': 1316, 'C': 681}	1989	3989	1391	1	1	0.502765	0.250689
ADAP	838176	NC_003070.9	Arabidopsis thaliana	{'T': 1860, 'G': 936, 'A': 1753, 'C': 877}	3426	5426	1813	0	0	0	0
ADR1	840250	NC_003070.9	Arabidopsis thaliana	{'T': 1749, 'G': 986, 'A': 1667, 'C': 950}	3352	5352	1936	1	1	0.298329	0.186846
AGO1	841262	NC_003070.9	Arabidopsis thaliana	{'T': 2437, 'G': 1713, 'A': 3025, 'C': 1825}	7000	9000	3538	2	3	0.285714	0.333333
AIRP1	828444	NC_003075.7	Arabidopsis thaliana	{'T': 1176, 'G': 708, 'A': 1365, 'C': 685}	1934	3934	1393	0	0	0	0
ALDH22A1	819849	NC_003074.8	Arabidopsis thaliana	{'T': 2146, 'G': 1199, 'A': 1740, 'C': 1168}	4253	6253	2367	0	1	0	0.159923
ALDH3I1	829573	NC_003075.7	Arabidopsis thaliana	{'T': 1808, 'G': 1010, 'A': 1633, 'C': 964}	3415	5415	1974	1	3	0.292826	0.554017
ANNAT1	840476	NC_003070.9	Arabidopsis thaliana	{'T': 1290, 'G': 828, 'A': 1213, 'C': 741}	2072	4072	1569	0	0	0	0
ANNAT4	818457	NC_003071.7	Arabidopsis thaliana	{'T': 1423, 'G': 779, 'A': 1597, 'C': 769}	2568	4568	1548	1	1	0.389408	0.218914
APX2	820121	NC_003074.8	Arabidopsis thaliana	{'T': 1371, 'G': 782, 'A': 1144, 'C': 878}	2175	4175	1660	1	2	0.45977	0.479042
AT1G49230	841346	NC_003070.9	Arabidopsis thaliana	{'T': 800, 'G': 516, 'A': 1101, 'C': 567}	984	2984	1083	1	1	1.01626	0.335121
AVP1	838138	NC_003070.9	Arabidopsis thaliana	{'T': 1958, 'G': 1149, 'A': 1472, 'C': 1229}	3808	5808	2378	1	1	0.262605	0.172176
BGLU18	841670	NC_003070.9	Arabidopsis thaliana	{'T': 1872, 'G': 891, 'A': 1860, 'C': 800}	3423	5423	1691	0	0	0	0
CAM9	824355	NC_003074.8	Arabidopsis thaliana	{'T': 1235, 'G': 627, 'A': 1210, 'C': 636}	1708	3708	1263	1	1	0.58548	0.269687
CBF1	828653	NC_003075.7	Arabidopsis thaliana	{'T': 998, 'G': 636, 'A': 1019, 'C': 564}	1217	3217	1200	0	3	0	0.932546
CBF4	835274	NC_003076.8	Arabidopsis thaliana	{'T': 911, 'G': 548, 'A': 958, 'C': 567}	984	2984	1115	1	1	1.01626	0.335121
CBL1	827481	NC_003075.7	Arabidopsis thaliana	{'T': 1833, 'G': 948, 'A': 1458, 'C': 852}	3091	5091	1800	0	0	0	0
CBP20	834443	NC_003076.8	Arabidopsis thaliana	{'T': 1370, 'G': 731, 'A': 1557, 'C': 809}	2467	4467	1540	0	2	0	0.447728
CLC-C	835052	NC_003076.8	Arabidopsis thaliana	{'T': 1894, 'G': 1129, 'A': 2129, 'C': 1226}	4378	6378	2355	1	1	0.228415	0.156789
CPK21	825807	NC_003075.7	Arabidopsis thaliana	{'T': 1944, 'G': 1065, 'A': 2088, 'C': 1055}	4152	6152	2120	1	1	0.240848	0.162549
CPK23	825809	NC_003075.7	Arabidopsis thaliana	{'T': 2482, 'G': 1291, 'A': 2635, 'C': 1433}	5841	7841	2724	1	1	0.171204	0.127535
CYP707A1	827663	NC_003075.7	Arabidopsis thaliana	{'T': 1590, 'G': 757, 'A': 1538, 'C': 818}	2703	4703	1575	1	1	0.369959	0.21263
CYP707A3	834570	NC_003076.8	Arabidopsis thaliana	{'T': 1498, 'G': 801, 'A': 1507, 'C': 684}	2490	4490	1485	1	1	0.401606	0.222717
DHAR2	843864	NC_003070.9	Arabidopsis thaliana	{'T': 937, 'G': 644, 'A': 1150, 'C': 664}	1395	3395	1308	0	1	0	0.294551
DOR	817705	NC_003071.7	Arabidopsis thaliana	{'T': 984, 'G': 608, 'A': 1085, 'C': 664}	1341	3341	1272	0	0	0	0
DREB1A	828652	NC_003075.7	Arabidopsis thaliana	{'T': 1090, 'G': 585, 'A': 1084, 'C': 632}	1391	3391	1217	0	2	0	0.589797
DREB2A	830424	NC_003076.8	Arabidopsis thaliana	{'T': 1119, 'G': 811, 'A': 1290, 'C': 688}	1908	3908	1499	2	2	1.04822	0.511771
EIN2	831889	NC_003076.8	Arabidopsis thaliana	{'T': 2619, 'G': 1723, 'A': 2157, 'C': 1478}	5977	7977	3201	3	3	0.501924	0.376081
EIN3	821625	NC_003074.8	Arabidopsis thaliana	{'T': 1537, 'G': 849, 'A': 1636, 'C': 934}	2956	4956	1783	0	0	0	0
ELO1	820292	NC_003074.8	Arabidopsis thaliana	{'T': 1495, 'G': 937, 'A': 1748, 'C': 918}	3098	5098	1855	1	1	0.322789	0.196155
ERA1	834026	NC_003076.8	Arabidopsis thaliana	{'T': 1924, 'G': 1057, 'A': 1663, 'C': 976}	3620	5620	2033	0	2	0	0.355872
ERD1	835180	NC_003076.8	Arabidopsis thaliana	{'T': 2081, 'G': 1308, 'A': 2020, 'C': 1260}	4669	6669	2568	1	1	0.214179	0.149948
ERD5	822833	NC_003074.8	Arabidopsis thaliana	{'T': 1528, 'G': 962, 'A': 1588, 'C': 843}	2921	4921	1805	2	2	0.684697	0.406421
ERD9	837576	NC_003070.9	Arabidopsis thaliana	{'T': 1029, 'G': 659, 'A': 1120, 'C': 668}	1476	3476	1327	0	1	0	0.287687
ERF1	821902	NC_003074.8	Arabidopsis thaliana	{'T': 1050, 'G': 493, 'A': 989, 'C': 456}	988	2988	949	0	0	0	0
ERF6	827463	NC_003075.7	Arabidopsis thaliana	{'T': 1054, 'G': 595, 'A': 1115, 'C': 574}	1338	3338	1169	1	1	0.747384	0.299581
ETO1	824340	NC_003074.8	Arabidopsis thaliana	{'T': 2050, 'G': 1237, 'A': 2026, 'C': 1402}	4715	6715	2639	4	5	0.848356	0.744602
ETR1	842951	NC_003070.9	Arabidopsis thaliana	{'T': 1886, 'G': 1113, 'A': 1598, 'C': 998}	3595	5595	2111	4	4	1.11266	0.714924
ETR2	821891	NC_003074.8	Arabidopsis thaliana	{'T': 1806, 'G': 1084, 'A': 1575, 'C': 865}	3330	5330	1949	2	2	0.600601	0.375235
FAD8	830441	NC_003076.8	Arabidopsis thaliana	{'T': 1352, 'G': 821, 'A': 1352, 'C': 967}	2492	4492	1788	1	2	0.401284	0.445236
FAR1	827173	NC_003075.7	Arabidopsis thaliana	{'T': 1951, 'G': 1195, 'A': 1971, 'C': 997}	4114	6114	2192	1	1	0.243072	0.163559
FHY3	821781	NC_003074.8	Arabidopsis thaliana	{'T': 1935, 'G': 1010, 'A': 2061, 'C': 1194}	4200	6200	2204	0	0	0	0
GCR1	841247	NC_003070.9	Arabidopsis thaliana	{'T': 1301, 'G': 852, 'A': 1462, 'C': 853}	2468	4468	1705	1	2	0.405186	0.447628
GolS1	819331	NC_003071.7	Arabidopsis thaliana	{'T': 1107, 'G': 721, 'A': 1105, 'C': 748}	1681	3681	1469	1	1	0.594884	0.271665
GolS2	842114	NC_003070.9	Arabidopsis thaliana	{'T': 1323, 'G': 676, 'A': 1454, 'C': 646}	2099	4099	1322	5	5	2.38209	1.21981
GORK	833728	NC_003076.8	Arabidopsis thaliana	{'T': 2609, 'G': 1484, 'A': 2572, 'C': 1324}	5989	7989	2808	0	1	0	0.125172
GP_ALPHA_1	817170	NC_003071.7	Arabidopsis thaliana	{'T': 2214, 'G': 1122, 'A': 1802, 'C': 969}	4107	6107	2091	0	0	0	0
GPX3	818936	NC_003071.7	Arabidopsis thaliana	{'T': 1267, 'G': 785, 'A': 1320, 'C': 761}	2133	4133	1546	0	0	0	0
GRF6	830909	NC_003076.8	Arabidopsis thaliana	{'T': 1413, 'G': 891, 'A': 1613, 'C': 768}	2685	4685	1659	2	2	0.744879	0.426894
GTG1	842807	NC_003070.9	Arabidopsis thaliana	{'T': 2432, 'G': 1340, 'A': 3113, 'C': 1546}	6431	8431	2886	0	1	0	0.11861
GTG2	828874	NC_003075.7	Arabidopsis thaliana	{'T': 2073, 'G': 1265, 'A': 2826, 'C': 1500}	5664	7664	2765	1	1	0.176554	0.13048
HA1	816413	NC_003071.7	Arabidopsis thaliana	{'T': 2730, 'G': 1512, 'A': 2416, 'C': 1451}	6109	8109	2963	1	1	0.163693	0.12332
HAB1	843609	NC_003070.9	Arabidopsis thaliana	{'T': 1798, 'G': 1055, 'A': 1669, 'C': 858}	3380	5380	1913	2	2	0.591716	0.371747
HB6	816775	NC_003071.7	Arabidopsis thaliana	{'T': 1372, 'G': 580, 'A': 1217, 'C': 689}	1858	3858	1269	2	2	1.07643	0.518403
HD1	829969	NC_003075.7	Arabidopsis thaliana	{'T': 1297, 'G': 1141, 'A': 1664, 'C': 1130}	3232	5232	2271	6	10	1.85644	1.91131
HD2C	831733	NC_003076.8	Arabidopsis thaliana	{'T': 1472, 'G': 868, 'A': 1286, 'C': 805}	2431	4431	1673	0	1	0	0.225683
HDA6	836431	NC_003076.8	Arabidopsis thaliana	{'T': 1310, 'G': 967, 'A': 1555, 'C': 1010}	2842	4842	1977	1	4	0.351865	0.826105
HDG11	843671	NC_003070.9	Arabidopsis thaliana	{'T': 1929, 'G': 1070, 'A': 2102, 'C': 1164}	4265	6265	2234	1	1	0.234467	0.159617
HK1	816291	NC_003071.7	Arabidopsis thaliana	{'T': 2401, 'G': 1299, 'A': 2411, 'C': 1522}	5633	7633	2821	0	0	0	0
HRD	818219	NC_003071.7	Arabidopsis thaliana	{'T': 857, 'G': 464, 'A': 805, 'C': 429}	555	2555	893	2	2	3.6036	0.782779
HSF3	831545	NC_003076.8	Arabidopsis thaliana	{'T': 1370, 'G': 948, 'A': 1499, 'C': 878}	2695	4695	1826	0	0	0	0
HYL1	837498	NC_003070.9	Arabidopsis thaliana	{'T': 1401, 'G': 845, 'A': 1460, 'C': 999}	2705	4705	1844	2	2	0.739372	0.42508
KAT2	827555	NC_003075.7	Arabidopsis thaliana	{'T': 1889, 'G': 1024, 'A': 1884, 'C': 1062}	3859	5859	2086	2	2	0.518269	0.341355
LEW1	5007686	NC_003070.9	Arabidopsis thaliana	{'T': 1190, 'G': 781, 'A': 1405, 'C': 855}	2231	4231	1636	0	0	0	0
LHCB6	838151	NC_003070.9	Arabidopsis thaliana	{'T': 942, 'G': 823, 'A': 938, 'C': 716}	1419	3419	1539	0	5	0	1.46242
MIR168a	28720148	NC_003075.7	Arabidopsis thaliana	{'T': 799, 'G': 362, 'A': 654, 'C': 323}	138	2138	685	0	0	0	0
MYB2	819332	NC_003071.7	Arabidopsis thaliana	{'T': 1128, 'G': 608, 'A': 1192, 'C': 631}	1559	3559	1239	2	2	1.28287	0.561956
MYB60	837403	NC_003070.9	Arabidopsis thaliana	{'T': 1190, 'G': 551, 'A': 1095, 'C': 578}	1414	3414	1129	0	0	0	0
MYB61	837480	NC_003070.9	Arabidopsis thaliana	{'T': 1239, 'G': 611, 'A': 1257, 'C': 707}	1814	3814	1318	0	0	0	0
MYBR1	836865	NC_003076.8	Arabidopsis thaliana	{'T': 1145, 'G': 850, 'A': 1136, 'C': 854}	1985	3985	1704	0	0	0	0
MYC2	840158	NC_003070.9	Arabidopsis thaliana	{'T': 1685, 'G': 1001, 'A': 1582, 'C': 1021}	3289	5289	2022	0	0	0	0
NCED2	827562	NC_003075.7	Arabidopsis thaliana	{'T': 1388, 'G': 792, 'A': 1404, 'C': 808}	2392	4392	1600	0	0	0	0
NCED3	820667	NC_003074.8	Arabidopsis thaliana	{'T': 1442, 'G': 961, 'A': 1402, 'C': 925}	2730	4730	1886	1	1	0.3663	0.211416
NCED5	839889	NC_003070.9	Arabidopsis thaliana	{'T': 1243, 'G': 744, 'A': 1289, 'C': 780}	2056	4056	1524	1	1	0.486381	0.246548
NCED6	822008	NC_003074.8	Arabidopsis thaliana	{'T': 1200, 'G': 725, 'A': 1260, 'C': 700}	1885	3885	1425	0	0	0	0
NCED9	844175	NC_003070.9	Arabidopsis thaliana	{'T': 1327, 'G': 824, 'A': 1268, 'C': 752}	2171	4171	1576	0	0	0	0
NF-YA5	841856	NC_003070.9	Arabidopsis thaliana	{'T': 1356, 'G': 753, 'A': 1318, 'C': 690}	2117	4117	1443	0	0	0	0
NF-YB1	818472	NC_003071.7	Arabidopsis thaliana	{'T': 1591, 'G': 801, 'A': 1346, 'C': 745}	2483	4483	1546	0	0	0	0
NHO1	844385	NC_003070.9	Arabidopsis thaliana	{'T': 1442, 'G': 866, 'A': 1425, 'C': 922}	2655	4655	1788	0	0	0	0
OCP3	830997	NC_003076.8	Arabidopsis thaliana	{'T': 1203, 'G': 753, 'A': 1159, 'C': 849}	1964	3964	1602	0	1	0	0.25227
OST1	829541	NC_003075.7	Arabidopsis thaliana	{'T': 1745, 'G': 892, 'A': 1667, 'C': 777}	3081	5081	1669	2	2	0.64914	0.393623
OZS1	837805	NC_003070.9	Arabidopsis thaliana	{'T': 1223, 'G': 783, 'A': 1245, 'C': 782}	2033	4033	1565	0	0	0	0
P5CS1	818566	NC_003071.7	Arabidopsis thaliana	{'T': 2116, 'G': 1347, 'A': 2360, 'C': 1425}	5248	7248	2772	3	6	0.571646	0.827815
PARP1	817690	NC_003071.7	Arabidopsis thaliana	{'T': 2406, 'G': 1408, 'A': 2609, 'C': 1580}	6003	8003	2988	0	0	0	0
PARP2	828049	NC_003075.7	Arabidopsis thaliana	{'T': 2157, 'G': 1261, 'A': 1906, 'C': 1097}	4421	6421	2358	0	1	0	0.155739
PCK1	829943	NC_003075.7	Arabidopsis thaliana	{'T': 1837, 'G': 1018, 'A': 1994, 'C': 1167}	4016	6016	2185	1	1	0.249004	0.166223
PCK2	836696	NC_003076.8	Arabidopsis thaliana	{'T': 1708, 'G': 1063, 'A': 1855, 'C': 958}	3584	5584	2021	1	1	0.279018	0.179083
PIP14	827956	NC_003075.7	Arabidopsis thaliana	{'T': 1301, 'G': 672, 'A': 1689, 'C': 734}	2396	4396	1406	2	2	0.834725	0.454959
PIP25	824647	NC_003074.8	Arabidopsis thaliana	{'T': 1512, 'G': 767, 'A': 1415, 'C': 857}	2551	4551	1624	0	0	0	0
PIP2A	824510	NC_003074.8	Arabidopsis thaliana	{'T': 1368, 'G': 775, 'A': 1323, 'C': 792}	2258	4258	1567	0	1	0	0.234852
RBOH_F	842710	NC_003070.9	Arabidopsis thaliana	{'T': 3136, 'G': 1543, 'A': 3017, 'C': 1515}	7211	9211	3058	0	0	0	0
RBOHD	834842	NC_003076.8	Arabidopsis thaliana	{'T': 2265, 'G': 1283, 'A': 2197, 'C': 1276}	5021	7021	2559	0	0	0	0
RCAR1	838452	NC_003070.9	Arabidopsis thaliana	{'T': 1120, 'G': 645, 'A': 1072, 'C': 555}	1392	3392	1200	0	0	0	0
RGS1	822207	NC_003074.8	Arabidopsis thaliana	{'T': 1794, 'G': 911, 'A': 1459, 'C': 853}	3017	5017	1764	0	0	0	0
RPK1	843258	NC_003070.9	Arabidopsis thaliana	{'T': 1164, 'G': 751, 'A': 1335, 'C': 803}	2053	4053	1554	1	1	0.487092	0.246731
SAD1	834945	NC_003076.8	Arabidopsis thaliana	{'T': 1019, 'G': 606, 'A': 995, 'C': 589}	1209	3209	1195	0	0	0	0
SHN1	838105	NC_003070.9	Arabidopsis thaliana	{'T': 1132, 'G': 530, 'A': 1177, 'C': 630}	1469	3469	1160	1	2	0.680735	0.576535
SKB1	829240	NC_003075.7	Arabidopsis thaliana	{'T': 1788, 'G': 1313, 'A': 2280, 'C': 1305}	4686	6686	2618	1	1	0.213402	0.149566
SLAH3	832468	NC_003076.8	Arabidopsis thaliana	{'T': 2132, 'G': 1301, 'A': 2134, 'C': 1031}	4598	6598	2332	1	1	0.217486	0.151561
SNRK2-8	844164	NC_003070.9	Arabidopsis thaliana	{'T': 1365, 'G': 752, 'A': 1419, 'C': 753}	2289	4289	1505	0	1	0	0.233155
SQE3	829932	NC_003075.7	Arabidopsis thaliana	{'T': 1710, 'G': 906, 'A': 1419, 'C': 925}	2960	4960	1831	0	3	0	0.604839
STZ	839666	NC_003070.9	Arabidopsis thaliana	{'T': 1003, 'G': 708, 'A': 1039, 'C': 553}	1303	3303	1261	0	0	0	0
SYP61	839749	NC_003070.9	Arabidopsis thaliana	{'T': 1381, 'G': 826, 'A': 1289, 'C': 696}	2192	4192	1522	0	0	0	0
TPS1	844194	NC_003070.9	Arabidopsis thaliana	{'T': 2978, 'G': 1955, 'A': 3624, 'C': 2016}	8573	10573	3971	0	2	0	0.189161
WIN1	844399	NC_003070.9	Arabidopsis thaliana	{'T': 1182, 'G': 799, 'A': 1333, 'C': 883}	2197	4197	1682	0	2	0	0.476531
XERICO	814962	NC_003071.7	Arabidopsis thaliana	{'T': 1210, 'G': 478, 'A': 1180, 'C': 529}	1397	3397	1007	1	1	0.71582	0.294377

## Sheet: L2.results_flenolic
title	gene_id	organism	nucleic_count	length	length+1000	gc_count	result count	result_count+1000	frequency	frequency+1000
4CL1	841593	Arabidopsis thaliana	{'G': 577, 'C': 628, 'A': 926, 'T': 861}	2992	4992	1205	1	3	0.334225	0.600962
ALDH2C4	822042	Arabidopsis thaliana	{'G': 693, 'C': 647, 'A': 1163, 'T': 1234}	3737	5737	1340	0	0	0	0
AT1G05240	839237	Arabidopsis thaliana	{'G': 554, 'C': 516, 'A': 755, 'T': 921}	2746	4746	1070	0	0	0	0
AT1G24735	839082	Arabidopsis thaliana	{'G': 360, 'C': 300, 'A': 560, 'T': 562}	1782	3782	660	0	0	0	0
AT1G30760	839958	Arabidopsis thaliana	{'G': 541, 'C': 454, 'A': 735, 'T': 713}	2443	4443	995	5	6	2.04666	1.35044
AT4G14090	827046	Arabidopsis thaliana	{'G': 397, 'C': 366, 'A': 448, 'T': 437}	1648	3648	763	3	3	1.82039	0.822368
AT4G22870	828386	Arabidopsis thaliana	{'G': 178, 'C': 125, 'A': 323, 'T': 340}	966	2966	303	0	0	0	0
BAN	842469	Arabidopsis thaliana	{'G': 334, 'C': 347, 'A': 564, 'T': 593}	1838	3838	681	0	2	0	0.521105
C4H	817599	Arabidopsis thaliana	{'G': 509, 'C': 498, 'A': 655, 'T': 726}	2388	4388	1007	0	0	0	0
CAD1	843600	Arabidopsis thaliana	{'G': 399, 'C': 324, 'A': 583, 'T': 610}	1916	3916	723	1	1	0.521921	0.255363
CCR1	838165	Arabidopsis thaliana	{'G': 660, 'C': 614, 'A': 1069, 'T': 1235}	3578	5578	1274	1	1	0.279486	0.179276
CYP98A3	818686	Arabidopsis thaliana	{'G': 568, 'C': 490, 'A': 753, 'T': 789}	2600	4600	1058	1	3	0.384615	0.652174
CYP98A8	843795	Arabidopsis thaliana	{'G': 455, 'C': 354, 'A': 563, 'T': 498}	1870	3870	809	0	0	0	0
DFR	834291	Arabidopsis thaliana	{'G': 393, 'C': 345, 'A': 582, 'T': 620}	1940	3940	738	0	0	0	0
F3H	824287	Arabidopsis thaliana	{'G': 399, 'C': 333, 'A': 453, 'T': 496}	1681	3681	732	0	0	0	0
FAH1	829779	Arabidopsis thaliana	{'G': 530, 'C': 492, 'A': 724, 'T': 719}	2465	4465	1022	2	4	0.811359	0.895857
FLS1	830765	Arabidopsis thaliana	{'G': 393, 'C': 339, 'A': 533, 'T': 509}	1774	3774	732	3	3	1.69109	0.794913
LysoPL2	841709	Arabidopsis thaliana	{'G': 354, 'C': 293, 'A': 496, 'T': 511}	1654	3654	647	0	2	0	0.547345
OMT1	835504	Arabidopsis thaliana	{'G': 464, 'C': 464, 'A': 797, 'T': 773}	2498	4498	928	0	0	0	0
PAL1	818280	Arabidopsis thaliana	{'G': 681, 'C': 683, 'A': 1035, 'T': 990}	3389	5389	1364	1	2	0.295072	0.371126
SCPL19	830823	Arabidopsis thaliana	{'G': 514, 'C': 504, 'A': 807, 'T': 1018}	2843	4843	1018	0	0	0	0
SHT	816424	Arabidopsis thaliana	{'G': 412, 'C': 393, 'A': 570, 'T': 573}	1948	3948	805	1	2	0.513347	0.506586
SNG1	816830	Arabidopsis thaliana	{'G': 642, 'C': 673, 'A': 1375, 'T': 1559}	4249	6249	1315	0	2	0	0.320051
TSM1	843127	Arabidopsis thaliana	{'G': 257, 'C': 220, 'A': 468, 'T': 468}	1413	3413	477	0	0	0	0
TT4	831241	Arabidopsis thaliana	{'G': 402, 'C': 439, 'A': 462, 'T': 486}	1789	3789	841	2	3	1.11794	0.791766
TT5	824678	Arabidopsis thaliana	{'G': 312, 'C': 306, 'A': 419, 'T': 502}	1539	3539	618	5	5	3.24886	1.41283
TT7	830693	Arabidopsis thaliana	{'G': 571, 'C': 537, 'A': 836, 'T': 866}	2810	4810	1108	0	0	0	0
UF3GT	835489	Arabidopsis thaliana	{'G': 417, 'C': 326, 'A': 450, 'T': 458}	1651	3651	743	0	0	0	0
UGT72E1	824238	Arabidopsis thaliana	{'G': 476, 'C': 416, 'A': 543, 'T': 563}	1998	3998	892	0	0	0	0
UGT84A2	821710	Arabidopsis thaliana	{'G': 430, 'C': 406, 'A': 550, 'T': 542}	1928	3928	836	1	1	0.518672	0.254582

## Sheet: L3.results_housekeeping
title	gene_id	organism	nucleic_count	length	length+1000	gc_count	result count	result_count+1000	frequency	frequency+1000
ACT1	818339,fasta	Arabidopsis thaliana	{'G': 517, 'C': 511, 'A': 667, 'T': 926}	2621	4621	1028	5	7	1.90767	1.51482
ACT2	821411,fasta	Arabidopsis thaliana	{'G': 534, 'C': 472, 'A': 658, 'T': 831}	2495	4495	1006	0	0	0	0
AP2M	834706,fasta	Arabidopsis thaliana	{'G': 661, 'C': 546, 'A': 857, 'T': 1154}	3218	5218	1207	0	0	0	0
AT1G58050	842172,fasta	Arabidopsis thaliana	{'G': 1807, 'C': 1611, 'A': 2666, 'T': 3166}	9250	11250	3418	0	0	0	0
AT4G34270	829577,fasta	Arabidopsis thaliana	{'G': 506, 'C': 462, 'A': 668, 'T': 824}	2460	4460	968	1	1	0.406504	0.224215
EF-1α	837307,fasta	Arabidopsis thaliana	{'G': 576, 'C': 521, 'A': 600, 'T': 854}	2551	4551	1097	1	1	0.392003	0.219732
GAPDH	822277,fasta	Arabidopsis thaliana	{'G': 453, 'C': 449, 'A': 576, 'T': 706}	2184	4184	902	0	0	0	0
HAF1	840169,fasta	Arabidopsis thaliana	{'G': 2301, 'C': 1861, 'A': 3116, 'T': 3241}	10519	12519	4162	9	9	0.855595	0.718907
KUP9	827740,fasta	Arabidopsis thaliana	{'G': 776, 'C': 723, 'A': 1112, 'T': 1277}	3888	5888	1499	0	0	0	0
LOS1	842058,fasta	Arabidopsis thaliana	{'G': 969, 'C': 754, 'A': 970, 'T': 1398}	4091	6091	1723	1	1	0.244439	0.164177
MON1	817387,fasta	Arabidopsis thaliana	{'G': 852, 'C': 743, 'A': 1189, 'T': 1304}	4088	6088	1595	1	1	0.244618	0.164258
PP2AA3	837892,fasta	Arabidopsis thaliana	{'G': 915, 'C': 778, 'A': 1169, 'T': 1560}	4422	6422	1693	3	3	0.678426	0.467144
PTB1	821129,fasta	Arabidopsis thaliana	{'G': 637, 'C': 588, 'A': 799, 'T': 1025}	3049	5049	1225	1	1	0.327976	0.198059
RPF3	842594,fasta	Arabidopsis thaliana	{'G': 507, 'C': 355, 'A': 624, 'T': 667}	2153	4153	862	2	2	0.928936	0.48158
TUB2	836390,fasta	Arabidopsis thaliana	{'G': 538, 'C': 523, 'A': 649, 'T': 806}	2516	4516	1061	1	1	0.397456	0.221435
UBC35	844224,fasta	Arabidopsis thaliana	{'G': 406, 'C': 401, 'A': 636, 'T': 809}	2252	4252	807	1	1	0.44405	0.235183
UBQ10	825880,fasta	Arabidopsis thaliana	{'G': 517, 'C': 508, 'A': 609, 'T': 698}	2332	4332	1025	0	2	0	0.461681
UBQ9	833742,fasta	Arabidopsis thaliana	{'G': 213, 'C': 211, 'A': 300, 'T': 245}	969	2969	424	0	0	0	0
UPL7	824475,fasta	Arabidopsis thaliana	{'G': 1265, 'C': 1096, 'A': 1773, 'T': 2050}	6184	8184	2361	1	5	0.161708	0.610948
YLS8	830725,fasta	Arabidopsis thaliana	{'G': 308, 'C': 234, 'A': 343, 'T': 478}	1363	3363	542	1	1	0.733676	0.297354

## Sheet: L4.results_arabidopsis_all
title	chromosome_id	organism	nucleic_count	length	gc_count	result count	frequency
chr1	NC_003070,9	Arabidopsis thaliana	{'M': 76, 'Y': 82, 'K': 53, 'N': 163958, 'G': 5421151, 'T': 9697113, 'S': 30, 'A': 9709674, 'C': 5435374, 'R': 36, 'W': 124}	30427671	10856525	10989	0.361152
chr2	NC_003071,7	Arabidopsis thaliana	{'M': 5, 'Y': 12, 'K': 10, 'N': 2506, 'G': 3520766, 'T': 6316348, 'S': 3, 'A': 6315641, 'C': 3542973, 'R': 7, 'W': 18}	19698289	7063739	6613	0.335714
chr3	NC_003074,8	Arabidopsis thaliana	{'M': 2, 'Y': 2, 'N': 5966, 'G': 4262704, 'T': 7448059, 'S': 1, 'A': 7484757, 'C': 4258333, 'R': 4, 'W': 2}	23459830	8521037	7893	0.336447
chr4	NC_003075,7	Arabidopsis thaliana	{'M': 1, 'D': 1, 'N': 3030, 'G': 3356091, 'T': 5914038, 'A': 5940546, 'C': 3371349}	18585056	6727440	6781	0.364863
chr5	NC_003076,8	Arabidopsis thaliana	{'N': 10278, 'G': 4858759, 'T': 8652238, 'A': 8621974, 'C': 4832253}	26975502	9691012	8664	0.32118
mtDNA	NC_037304,1	Arabidopsis thaliana	{'G': 82219, 'T': 100929, 'A': 102130, 'C': 82530}	367808	164749	492	1.33765
cpDNA	NC_000932,1	Arabidopsis thaliana	{'G': 27570, 'T': 49866, 'A': 48546, 'C': 28496}	154478	56066	125	0.809177

## Sheet: plot
		Drought	PheCs	House			Drought-responsive genes	Phenolic compounds biosynthesis genes	Housekeeping genes
	0	57	17	7		0	48.3051	56.6667	35
	1	35	7	9		1	29.661	23.3333	45
	2	18	2	1		2	15.2542	6.66667	5
	3	4	2	1		3	3.38983	6.66667	5
	4+	4	2	2		4+	3.38983	6.66667	10
		118	30	20			100	100	100
							Drought-responsive genes	Phenolic compounds biosynthesis genes	Housekeeping genes
						none	48.3051	56.6667	35
						one	29.661	23.3333	45
						two	15.2542	6.66667	5
						three	3.38983	6.66667	5
						four and more	3.38983	6.66667	10
							0 PQS	1 PQS	2 PQS	3 PQS	4+ PQS
						Drought-responsive genes	48.3051	29.661	15.2542	3.38983	3.38983	22.0339
							0 PQS	1 PQS	2 PQS	3 PQS	4+ PQS
						Phenolic compounds biosynthesis genes	56.6667	23.3333	6.66667	6.66667	6.66667	20
							0 PQS	1 PQS	2 PQS	3 PQS	4+ PQS
						Housekeeping genes	35	45	5	5	10
