# Supplementary material for: Analysis of G-Quadruplex-Forming Sequences in Drought Stress-Responsive Genes, and Synthesis Genes of Phenolic Compounds in Arabidopsis thaliana
Source: Life (Basel). 2023 Jan 10;13(1):199. doi: 10.3390/life13010199 (PMC9865073; doi:10.3390/life13010199)
Supplement: Supplementary file 1 [file life-13-00199-s001.zip › Supplementary Table S2.xlsx]

## Sheet: SM2_readme
Supplementary Table 2: PQS frequencies and counts within particular NCBI features. This Supplementary material contains 5 lists designated from L1 to L4. List L1 contains feature analysis for drought-responsive genes. List L2 contains contains feature analysis for phenolic compounds biosynthesis gene set. List L3 contains fetures analysis for set of housekeeping genes. List L4 contains features a…

## Sheet: L1.features_drought
Feature	Feature count	Feature total length	Average feature length	PQS count 1.2-1.4	PQS count 1.4-1.6	PQS count 1.6-1.8	PQS count 1.8-2.0	PQS count 2.0 and more
promoter_1000	118	118000	1000	39	2	0	0	0
gene	118	378162	3204.76	100	1	1	0	0
5_UTR	117	45364	387.726	12	0	0	0	0
mRNA	818	256626	313.724	92	0	1	0	0
CDS	785	183693	234.004	69	0	1	0	0
intron	668	107249	160.552	7	1	0	0	0
3_UTR	117	42392	362.325	12	0	0	0	0
end_1000	118	118000	1000	16	0	0	0	1
Summary of G4Hunter score intervals			Frequency per 1000 bp
Feature	PQS count		Feature	PQS frequency
promoter_1000	41		promoter_1000	0.347458
gene	102		gene	0.269726
5_UTR	12		5_UTR	0.264527
mRNA	93		mRNA	0.362395
CDS	70		CDS	0.381071
intron	8		intron	0.0745928
3_UTR	12		3_UTR	0.283072
end_1000	17		end_1000	0.144068

## Sheet: L2.features_phenolics
Feature	Feature count	Feature total length	Average feature length	PQS count 1.2-1.4	PQS count 1.4-1.6	PQS count 1.6-1.8	PQS count 1.8-2.0	PQS count 2.0 and more
promoter	30	30000	1000	8	0	0	0	0
gene	30	68073	2269.1	27	0	0	0	0
5_UTR	30	5515	183.833	7	0	0	0	0
mRNA	125	50208	401.664	27	0	0	0	0
CDS	124	37659	303.702	17	0	0	0	0
intron	95	16657	175.337	0	0	0	0	0
3_UTR	30	7128	237.6	3	0	0	0	0
end_1000	30	30000	1000	7	1	0	0	0
Summary of G4Hunter score intervals				Frequency per 1000 bp
Feature	PQS count			Feature	PQS frequency
promoter_1000	8			promoter_1000	0.266667
gene	27			gene	0.396633
5_UTR	7			5_UTR	1.26927
mRNA	27			mRNA	0.537763
CDS	17			CDS	0.451419
intron	0			intron	0
3_UTR	3			3_UTR	0.420875
end_1000	8			end_1000	0.266667

## Sheet: L3.features_housekeeping
Feature	Feature count	Feature total length	Average feature length	PQS count 1.2-1.4	PQS count 1.4-1.6	PQS count 1.6-1.8	PQS count 1.8-2.0	PQS count 2.0 and more
promoter	20	20000	1000	0	0	0	0	0
gene	20	72605	3630.25	28	0	0	0	0
5_UTR	20	6909	345.45	6	0	0	0	0
mRNA	172	46774	271.942	26	0	0	0	0
CDS	167	36663	219.539	16	0	0	0	0
intron	152	24548	161.5	2	0	0	0	0
3_UTR	20	5053	252.65	4	0	0	0	0
end_1000	20	20000	1000	4	0	0	0	0
Summary of G4Hunter score intervals			Frequency per 1000 bp
Feature	PQS count		Feature	PQS frequency
promoter_1000	0		promoter_1000	0
gene	28		gene	0.385648
5_UTR	6		5_UTR	0.868432
mRNA	26		mRNA	0.555864
CDS	16		CDS	0.436407
intron	2		intron	0.081473
3_UTR	4		3_UTR	0.791609
end_1000	4		end_1000	0.2

## Sheet: L4.features_arabidopsis
feature	count	total_length	PQS count	Frequency per 1000bp	Ratio to gene
gene	38100	78886630	31417	0.398255	1
mRNA	312335	95358399	45074	0.47268	1.18688
CDS	286264	62670512	32784	0.523117	1.31352
ncRNA	7212	2637547	1183	0.448523	1.12622
precursor_RNA	325	57739	26	0.450302	1.13069
misc_RNA	3997	1642823	710	0.432183	1.08519
tRNA	773	51011	21	0.411676	1.0337
misc_feature	818	48991	69	1.40842	3.53648
rRNA	14	18095	26	1.43686	3.60789
repeat_region	109	43093	48	1.11387	2.79688
5'UTR	25	6710	11	1.63934	4.11632
exon	30	11420	12	1.05079	2.63848
3'UTR	23	3401	9	2.64628	6.64469
